# Supplementary material for: Comparative genomic analysis of a multiple antimicrobial resistant enterotoxigenic E. coli O157 lineage from Australian pigs
Source: BMC Genomics. 2015 Mar 10;16(1):165. doi: 10.1186/s12864-015-1382-y (PMC4384309; doi:10.1186/s12864-015-1382-y)
Supplement: Additional file 1: — A spreadsheet containing a BLASTp comparison of all identified open reading frames in the accessory genomes of both O157 SvETEC and O157:K88 734/3 draft genome sequences. Data includes scaffold numbers, ORF annotations and BLASTp homology as a percentage. [file 12864_2015_1382_MOESM1_ESM.xls]

## Sheet: Sheet1
O157 SvETEC ORF	Scaffold	O157 SvETEC ORF Predicted Function	O157:K88 734/3 ORF Match	Scaffold	Percent Identity	O157:K88 734/3 ORF Predicted Function
1	1	mobilization protein MobC	84	8	95.33	mobilization protein MobC
2	1	RNAI modulator protein Rom	320	62	100	RNAI modulator protein Rom
3	1	Mobile element protein	319	62	100	Mobile element protein
4	1	FIG00316759: hypothetical protein	197	27	84.31	hypothetical protein
5	1	Uncharacterized 9.4 kDa protein	51	5	100	Uncharacterized 9.4 kDa protein
6	1	hypothetical protein	52	5	100	hypothetical protein
7	1	Colicin protein	53	5	100	Colicin protein
8	1	entry exclusion protein 1	54	5	100	entry exclusion protein 1
9	1	entry exclusion protein 2	55	5	100	entry exclusion protein 2
10	1	hypothetical protein			0
11	1	hypothetical protein	56	5	100	hypothetical protein
12	1	hypothetical protein			0
13	1	mobilization protein mbeD			0
14	1	hypothetical protein			0
15	2	hypothetical protein	128	15	100	hypothetical protein
16	2	hypothetical protein	129	15	100	hypothetical protein
17	2	hypothetical protein	130	15	100	hypothetical protein
18	2	hypothetical protein	131	15	100	hypothetical protein
19	2	hypothetical protein			0
20	2	Resolvase	132	15	99.49	Resolvase
21	2	FIG00640251: hypothetical protein	133	15	100	FIG00640251: hypothetical protein
22	2	RepFIB replication protein A	211	29	100	RepFIB replication protein A
23	2	hypothetical protein	210	29	100	hypothetical protein
24	2	hypothetical protein	209	29	100	hypothetical protein
25	2	Mobile element protein			0
26	2	RelE/StbE replicon stabilization toxin	208	29	100	RelE/StbE replicon stabilization toxin
27	2	RelB/StbD replicon stabilization protein (antitoxin to RelE/StbE)	207	29	100	RelB/StbD replicon stabilization protein (antitoxin to RelE/StbE)
28	2	FIG00641067: hypothetical protein	206	29	100	FIG00641067: hypothetical protein
29	2	Mobile element protein			0
30	2	Mobile element protein			0
31	3	transposase			0
32	3	Aerotaxis sensor receptor protein	521	68	100	Aerotaxis sensor receptor protein
33	3	hypothetical protein	539	68	100	hypothetical protein
34	3	Mobile element protein	540	68	100	Mobile element protein
35	3	Relaxase /helicase	541	68	85.06	Mobile element protein
36	3	Transcriptional regulator, TetR family	838	88	52.24	Transcriptional regulator, TetR family
37	3	Tetracycline efflux protein TetA	837	88	47.59	Tetracycline efflux protein TetA
38	3	Permease of the drug/metabolite transporter (DMT) superfamily			0
39	3	hypothetical protein			0
40	3	Amidases related to nicotinamidase			0
41	4	Mannose-1-phosphate guanylyltransferase (GDP) (EC 2.7.7.22) / Mannose-6-phosphate isomerase (EC 5.3.1.8)			0
42	4	GDP-mannose mannosyl hydrolase (EC 3.6.1.-)			0
43	4	GDP-L-fucose synthetase (EC 1.1.1.271); Colanic acid biosynthesis protein wcaG			0
44	4	GDP-mannose 4,6-dehydratase (EC 4.2.1.47)			0
45	4	Mannosyltransferase (EC 2.4.1.-)			0
46	4	Perosamine synthetase Per	293	49	99.68	Perosamine synthetase Per
47	5	Mobile element protein	421	64	95.83	Mobile element protein
48	5	Mercuric resistance operon regulatory protein	522	68	100	Mercuric resistance operon regulatory protein
49	5	Mercuric transport protein, MerT	523	68	100	Mercuric transport protein, MerT
50	5	Periplasmic mercury(+2) binding protein	524	68	97.3	Periplasmic mercury(+2) binding protein
51	5	Mercuric transport protein, MerC	525	68	100	Mercuric transport protein, MerC
52	5	Mercuric ion reductase (EC 1.16.1.1)	526	68	100	Mercuric ion reductase (EC 1.16.1.1)
53	5	Mercuric resistance operon coregulator	527	68	98.53	Mercuric resistance operon coregulator
54	5	Mercuric transport protein, MerE	528	68	100	Mercuric transport protein, MerE
55	5	Tn21 protein of unknown function Urf2	529	68	99.55	Tn21 protein of unknown function Urf2
56	5	TniA putative transposase	530	68	99.76	TniA putative transposase
57	5	Aldehyde dehydrogenase (EC 1.2.1.3)	267	41	100	Mobile element protein
58	6	Mobile element protein	128	15	78.57	hypothetical protein
59	6	hypothetical protein			0
60	6	hypothetical protein			0
61	6	hypothetical protein			0
62	6	putative plasmid maintenance protein			0
63	6	hypothetical protein			0
64	6	orf; hypothetical protein			0
65	6	hypothetical protein			0
66	6	hypothetical protein			0
67	6	hypothetical protein			0
68	6	Mobile element protein	163	21	100	Mobile element protein
69	7	hypothetical protein	15	2	100	hypothetical protein
70	7	FIG01048508: hypothetical protein	17	2	100	FIG01048508: hypothetical protein
71	7	FIG01048508: hypothetical protein	18	2	100	FIG01048508: hypothetical protein
72	7	Mobile element protein	19	2	100	Mobile element protein
73	7	Mobile element protein	20	2	100	Mobile element protein
74	7	Chromosome (plasmid) partitioning protein ParB	21	2	100	Chromosome (plasmid) partitioning protein ParB
75	7	Chromosome (plasmid) partitioning protein ParA	22	2	100	Chromosome (plasmid) partitioning protein ParA
76	7	Mobile element protein	23	2	100	Mobile element protein
77	7	FIG01069941: hypothetical protein	791	83	100	FIG01069941: hypothetical protein
78	7	Mobile element protein			0
79	8	hypothetical protein	12	2	100	hypothetical protein
80	8	Mobile element protein	75	8	98.95	Mobile element protein
81	8	FIG00316759: hypothetical protein	197	27	82.35	hypothetical protein
82	8	Uncharacterized 9.4 kDa protein	77	8	100	Uncharacterized 9.4 kDa protein
83	8	hypothetical protein	78	8	100	hypothetical protein
84	8	hypothetical protein	79	8	100	hypothetical protein
85	8	hypothetical protein	80	8	100	hypothetical protein
86	8	hypothetical protein	81	8	100	hypothetical protein
87	8	hypothetical protein			0
88	8	FIG00241939: hypothetical protein	83	8	100	FIG00241939: hypothetical protein
89	8	mobilization protein MobC	84	8	100	mobilization protein MobC
90	8	RNAI modulator protein Rom	85	8	100	RNAI modulator protein Rom
91	8	hypothetical protein			0
92	9	Mobile element protein	86	9	100	Mobile element protein
93	9	Mobile element protein	87	9	100	Mobile element protein
94	9	Mobile element protein			0
95	9	Mobile element protein	93	10	98.15	Mobile element protein
96	9	Mobile element protein	89	9	100	Mobile element protein
97	9	FIG00641524: hypothetical protein	90	9	100	FIG00641524: hypothetical protein
98	9	Mobile element protein	249	36	100	Mobile element protein
99	10	Mobile element protein	265	41	100	Mobile element protein
100	10	Tn7-like transposase TnsA			0
101	10	FIG00641922: hypothetical protein	530	68	23.05	TniA putative transposase
102	10	Tn7-like transposition protein TnsC			0
103	10	Tn7-like transposition protein D			0
104	10	Mobile element protein	128	15	78.57	hypothetical protein
105	11	hypothetical protein	815	86	100	hypothetical protein
106	11	hypothetical protein	816	86	100	hypothetical protein
107	11	hypothetical protein	817	86	100	hypothetical protein
108	11	unknown protein encoded within prophage CP-933R	818	86	100	unknown protein encoded within prophage CP-933R
109	11	FIG00639394: hypothetical protein	819	86	100	FIG00639394: hypothetical protein
110	11	Phage protein			0
111	11	hypothetical protein	820	86	100	hypothetical protein
112	11	Phage protein	820	86	49.12	hypothetical protein
113	11	Phage protein	821	86	100	Phage protein
114	11	LygF	822	86	100	LygF
115	11	Primosomal protein I	739	79	99.35	Primosomal protein I
116	12	Mobile element protein	163	21	100	Mobile element protein
117	12	Forms the bulk of type IV secretion complex that spans outer membrane and periplasm (VirB9)			0
118	12	Inner membrane protein forms channel for type IV secretion of T-DNA complex (VirB10)			0
119	12	ATPase provides energy for both assembly of type IV secretion complex and secretion of T-DNA complex (VirB11)	329	63	32.76	IncI1 plasmid conjugative transfer protein TraJ, related to pilus biogenesis/retracton protein
120	12	Plasmid conjugative transfer endonuclease	331	63	65.24	Plasmid conjugative transfer endonuclease
121	12	Mobile element protein			0
122	12	Mobile element protein	163	21	100	Mobile element protein
123	13	Mobile element protein	163	21	100	Mobile element protein
124	13	hypothetical protein			0
125	13	Transcriptional regulator, TetR family	838	88	53.2	Transcriptional regulator, TetR family
126	13	Tetracycline efflux protein TetA	837	88	46.97	Tetracycline efflux protein TetA
127	13	Type IV secretory pathway, VirB4 components			0
128	13	hypothetical protein			0
129	13	Resolvase	761	81	79.52	Resolvase
130	13	Resolvase/integrase Bin			0
131	13	Mobile element protein	265	41	100	Mobile element protein
132	14	Pilin transcriptional activator	707	78	100	Pilin transcriptional activator
133	14	Pilin transcriptional activator	708	78	100	Pilin transcriptional activator
134	14	FIG00643538: hypothetical protein	709	78	100	FIG00643538: hypothetical protein
135	15	LygF	822	86	90.7	LygF
136	15	Primosomal protein I	679	75	31.52	Origin specific replication initiation factor
137	15	unknown protein encoded by prophage CP-933O			0
138	15	Putative regulator of cell division encoded by prophage CP-933O			0
139	15	hypothetical protein			0
140	15	Mobile element protein			0
141	15	hypothetical protein			0
142	15	hypothetical protein			0
143	16	IncF plasmid conjugative transfer mating signal transduction protein TraM	8	1	99.21	IncF plasmid conjugative transfer mating signal transduction protein TraM
144	16	X polypeptide	47	4	94.67	X polypeptide
145	16	putative ORF	46	4	95.45	putative ORF
146	16	unnamed protein product	11	1	98.9	unnamed protein product
147	16	hypothetical protein			0
148	16	FIG00642953: hypothetical protein	44	4	72.63	FIG00642953: hypothetical protein
149	16	Single-stranded DNA-binding protein	218	30	95.59	Single-stranded DNA-binding protein
150	16	Mobile element protein	138	17	98.41	Mobile element protein
151	17	Aldehyde dehydrogenase (EC 1.2.1.3)	629	72	100	Aldehyde dehydrogenase (EC 1.2.1.3)
152	17	hypothetical protein			0
153	17	Aminoglycoside phosphotransferase	266	41	35.06	Aminoglycoside 3'-phosphotransferase (EC 2.7.1.95)
154	17	Mobile element protein	20	2	45.9	Mobile element protein
155	17	FIG01047316: hypothetical protein			0
156	17	orf, conserved hypothetical protein			0
157	17	Mobile element protein	790	83	95.12	Mobile element protein
158	18	hypothetical protein			0
159	18	Mobile element protein			0
160	18	hygromycin-B-phosphotransferase			0
161	18	hypothetical protein			0
162	18	PROBABLE AMINOGLYCOSIDE N3'-ACETYLTRANSFERASE PROTEIN( EC:2.3.1.81 )			0
163	18	Aldehyde dehydrogenase (EC 1.2.1.3)	629	72	100	Aldehyde dehydrogenase (EC 1.2.1.3)
164	19	Mobile element protein	265	41	100	Mobile element protein
165	19	Resolvase/integrase Bin	530	68	100	TniA putative transposase
166	19	TniB NTP-binding protein	531	68	100	TniB NTP-binding protein
167	19	hypothetical protein			0
168	19	Dihydropteroate synthase (EC 2.5.1.15)	534	68	100	Dihydropteroate synthase (EC 2.5.1.15)
169	19	Ethidium bromide-methyl viologen resistance protein EmrE	535	68	100	Ethidium bromide-methyl viologen resistance protein EmrE
170	20	COG3547: Transposase and inactivated derivatives	200	28	100	COG3547: Transposase and inactivated derivatives
171	20	FIG00640731: hypothetical protein	201	28	100	FIG00640731: hypothetical protein
172	20	hypothetical protein			0
173	20	hypothetical protein			0
174	20	conserved domain protein	202	28	100	conserved domain protein
175	20	YeeU protein (antitoxin to YeeV)	203	28	100	YeeU protein (antitoxin to YeeV)
176	20	YeeV toxin protein	204	28	100	YeeV toxin protein
177	20	YeeU protein (antitoxin to YeeV)	205	28	98.86	YfjZ protein (antitoxin to YpjF)
178	20	FIG00639142: hypothetical protein			0
179	20	Uncharacterized protein YeeT			0
180	20	DNA repair protein RadC	798	84	99.19	DNA repair protein RadC
181	21	hypothetical protein	144	18	97.67	hypothetical protein
182	21	hypothetical protein	144	18	97.86	hypothetical protein
183	21	hypothetical protein	145	18	100	hypothetical protein
184	21	stable plasmid inheritance protein B	807	85	97.41	stable plasmid inheritance protein B
185	21	Putative stability/partitioning protein encoded within prophage CP-933T	186	25	100	Putative stability/partitioning protein encoded within prophage CP-933T
186	21	hypothetical protein	181	25	100	hypothetical protein
187	21	Adenine-specific methyltransferase (EC 2.1.1.72)	35	3	99.56	Adenine-specific methyltransferase (EC 2.1.1.72)
188	22	FIG00641505: hypothetical protein			0
189	22	hypothetical protein			0
190	22	Mobile element protein	392	64	57.04	Mobile element protein
191	22	Mobile element protein	393	64	97.41	Mobile element protein
192	22	Mobile element protein	378	64	95.94	Mobile element protein
193	22	hypothetical protein			0
194	23	hypothetical protein	12	2	100	hypothetical protein
195	23	hypothetical protein	193	27	100	hypothetical protein
196	23	Nickel ABC transporter, periplasmic nickel-binding protein NikA (TC 3.A.1.5.3)	192	27	100	Nickel ABC transporter, periplasmic nickel-binding protein NikA (TC 3.A.1.5.3)
197	23	hypothetical protein	191	27	100	hypothetical protein
198	23	putative replication regulatory protein	198	27	100	putative replication regulatory protein
199	23	hypothetical protein	197	27	100	hypothetical protein
200	23	Uncharacterized 9.4 kDa protein	196	27	100	Uncharacterized 9.4 kDa protein
201	23	hypothetical protein	195	27	100	hypothetical protein
202	23	Tiorf34 protein	194	27	100	hypothetical protein
203	23	hypothetical protein			0
204	24	Streptomycin 3''-O-adenylyltransferase (EC 2.7.7.47) @ Spectinomycin 9-O-adenylyltransferase	187	26	86.49	Spectinomycin 9-O-adenylyltransferase
205	24	FIG01049527: hypothetical protein			0
206	24	Dihydrofolate reductase (EC 1.5.1.3)	536	68	37.34	Dihydrofolate reductase (EC 1.5.1.3)
207	24	Streptomycin 3''-O-adenylyltransferase (EC 2.7.7.47) @ Spectinomycin 9-O-adenylyltransferase			0
208	24	Integron integrase IntIPac	537	68	99.69	Integron integrase IntIPac
209	24	Mobile element protein	538	68	100	BsuBI-PstI family restriction endonuclease (PF06616)
210	24	hypothetical protein	539	68	97.92	hypothetical protein
211	25	hypothetical protein			0
212	25	PmgB	167	22	100	PmgB
213	25	hypothetical protein	168	22	100	hypothetical protein
214	25	hypothetical protein	169	22	100	hypothetical protein
215	26	Integron integrase IntI2	537	68	55	Integron integrase IntIPac
216	26	Integron integrase IntI2	537	68	46.24	Integron integrase IntIPac
217	27	Mobile element protein	265	41	100	Mobile element protein
218	27	Transposase			0
219	27	Mobile element protein	104	11	99.32	Mobile element protein
220	27	Mobile element protein	105	11	100	Mobile element protein
221	27	hypothetical protein			0
222	27	Streptomycin 3''-O-adenylyltransferase (EC 2.7.7.47) @ Spectinomycin 9-O-adenylyltransferase	187	26	98.7	Spectinomycin 9-O-adenylyltransferase
223	28	Mobile element protein	109	12	100	Mobile element protein
224	28	orf, hypothetical protein	110	12	100	orf, hypothetical protein
225	28	core protein	111	12	100	core protein
226	29	Aldehyde dehydrogenase (EC 1.2.1.3)	629	72	100	Aldehyde dehydrogenase (EC 1.2.1.3)
227	29	short chain dehydrogenase			0
228	29	short chain dehydrogenase	386	64	32.45	2,3-butanediol dehydrogenase, S-alcohol forming, (R)-acetoin-specific (EC 1.1.1.4) / Acetoin (diacetyl) reductase (EC 1.1.1.5)
229	29	FIG01046402: hypothetical protein			0
230	29	hypothetical protein			0
231	29	Dihydropteroate synthase (EC 2.5.1.15)	284	46	52.12	Dihydropteroate synthase (EC 2.5.1.15)
232	29	Aldehyde dehydrogenase (EC 1.2.1.3)	629	72	100	Aldehyde dehydrogenase (EC 1.2.1.3)
233	30	Dihydropteroate synthase (EC 2.5.1.15)	284	46	100	Dihydropteroate synthase (EC 2.5.1.15)
234	30	putative replication protein			0
235	30	IS, phage, Tn; Transposon-related functions			0
236	30	Mobile element protein	265	41	100	Mobile element protein
237	31	Aldehyde dehydrogenase (EC 1.2.1.3)	629	72	100	Aldehyde dehydrogenase (EC 1.2.1.3)
238	31	hypothetical protein			0
239	32	hypothetical protein			0
240	32	hypothetical protein			0
241	32	hypothetical protein			0
242	32	Mobile element protein			0
243	32	Mobile element protein	702	77	32.46	Mobile element protein
244	32	Mobile element protein			0
245	33	probable prophage membrane protein STY1040	722	79	100	probable prophage membrane protein STY1040
246	33	FIG00641558: hypothetical protein	723	79	100	FIG00641558: hypothetical protein
247	33	FIG00638630: hypothetical protein	724	79	100	FIG00638630: hypothetical protein
248	33	hypothetical protein	725	79	100	hypothetical protein
249	33	hypothetical protein	726	79	100	hypothetical protein
250	33	hypothetical protein			0
251	33	Putative Q antiterminator encoded by prophage CP-933P	727	79	98.08	Putative Q antiterminator encoded by prophage CP-933P
252	34	O antigen polymerase			0
253	34	Colanic acid biosynthesis glycosyl transferase WcaE			0
254	34	O-antigen flippase Wzx			0
255	34	hypothetical protein			0
256	35	Tn7-like transposition protein D			0
257	35	conserved hypothetical protein			0
258	36	PsiA protein	282	45	100	PsiA protein
259	36	hypothetical protein	281	45	100	hypothetical protein
260	36	hypothetical protein	100	10	100	post-segregation killing protein
261	36	FIG00642820: hypothetical protein	279	45	100	FIG00642820: hypothetical protein
262	36	FIG00244619: hypothetical protein	278	45	100	FIG00244619: hypothetical protein
263	36	FIG00638017: hypothetical protein	277	45	100	FIG00638017: hypothetical protein
264	36	unnamed protein product	11	1	100	unnamed protein product
265	36	Prevent host death protein, Phd antitoxin	778	82	95.51	Prevent host death protein, Phd antitoxin
266	36	YacB	141	18	98.92	YacB
267	37	hypothetical protein			0
268	38	Aldehyde dehydrogenase (EC 1.2.1.3)	629	72	100	Aldehyde dehydrogenase (EC 1.2.1.3)
269	38	hypothetical protein			0
270	38	FIG01046213: hypothetical protein			0
271	38	RelB/StbD replicon stabilization protein (antitoxin to RelE/StbE)	207	29	51.95	RelB/StbD replicon stabilization protein (antitoxin to RelE/StbE)
272	38	RelE/StbE replicon stabilization toxin	811	86	68.82	RelE/StbE replicon stabilization toxin
273	38	Mobile element protein	790	83	98.68	Mobile element protein
274	38	Aldehyde dehydrogenase (EC 1.2.1.3)	629	72	100	Aldehyde dehydrogenase (EC 1.2.1.3)
275	39	Mobile element protein	307	55	98.86	Mobile element protein
276	39	Mobile element protein	247	36	100	Mobile element protein
277	39	Mobile element protein	248	36	100	Mobile element protein
278	39	Mobile element protein	249	36	100	Mobile element protein
279	40	Mobile element protein	128	15	78.57	hypothetical protein
280	40	hypothetical protein	703	77	100	Mobile element protein
281	40	Resolvase/integrase Bin	704	77	100	DNA-invertase
282	40	hypothetical protein			0
283	41	Mobile element protein	520	68	99.78	Mobile element protein
284	41	putative replication regulatory protein	320	62	56.9	RNAI modulator protein Rom
285	41	Resolvase/integrase Bin			0
286	41	Mobile element protein	265	41	100	Mobile element protein
287	42	FIG00638808: hypothetical protein	228	33	100	FIG00638808: hypothetical protein
288	42	unknown			0
289	42	hypothetical protein	231	33	100	hypothetical protein
290	42	hypothetical protein			0
291	42	FIG00638471: hypothetical protein	232	33	100	FIG00638471: hypothetical protein
292	43	Mobile element protein	388	64	96.76	Mobile element protein
293	43	Mobile element protein	137	17	99.13	Mobile element protein
294	44	Antirestriction protein klcA	176	24	100	Antirestriction protein klcA
295	44	FIG00638146: hypothetical protein	177	24	99.63	FIG00638146: hypothetical protein
296	44	hypothetical protein	178	24	100	hypothetical protein
297	44	Putative cytoplasmic protein	179	24	100	Putative cytoplasmic protein
298	44	Antigen 43 precursor	180	24	98.36	Antigen 43 precursor
299	45	VgrG protein			0
300	46	Mobile element protein	137	17	96.67	Mobile element protein
301	46	Mobile element protein	400	64	97.14	Mobile element protein
302	46	Mobile element protein	401	64	98.69	Mobile element protein
303	46	hypothetical protein	789	83	75	hypothetical protein
304	47	Phage or Prophage Related	678	75	33.73	FIG00639556: hypothetical protein
305	47	Regulatory protein Cro of bacteriophage BP-933W			0
306	47	putative regulator; Regulation (Phage or Prophage Related)			0
307	47	Mobile element protein			0
308	47	hypothetical protein			0
309	47	FIG00637981: hypothetical protein			0
310	47	FIG00639218: hypothetical protein			0
311	47	hypothetical protein			0
312	48	YcgB	644	73	100	YcgB
313	48	putative cytoplasmic protein	645	73	100	putative cytoplasmic protein
314	48	Adenine-specific methyltransferase (EC 2.1.1.72)	646	73	99.56	Adenine-specific methyltransferase (EC 2.1.1.72)
315	48	hypothetical protein	647	73	100	hypothetical protein
316	49	Prevent host death protein, Phd antitoxin	416	64	92.45	Prevent host death protein, Phd antitoxin
317	49	YacB	141	18	98.92	YacB
318	49	FIG00641434: hypothetical protein			0
319	49	Putative intestinal colonization factor encoded by prophage CP-933O	143	18	99.6	Putative intestinal colonization factor encoded by prophage CP-933O
320	49	hypothetical protein	12	2	100	hypothetical protein
322	50	FIG01069591: hypothetical protein	262	40	100	FIG01069591: hypothetical protein
323	50	hypothetical protein			0
324	50	core protein	263	40	99.68	core protein
325	51	Streptomycin 3''-O-adenylyltransferase (EC 2.7.7.47) @ Spectinomycin 9-O-adenylyltransferase	269	42	99.31	Streptomycin 3''-O-adenylyltransferase (EC 2.7.7.47) @ Spectinomycin 9-O-adenylyltransferase
326	51	Phosphoserine phosphatase (EC 3.1.3.3)			0
327	52	hypothetical protein	12	2	100	hypothetical protein
328	52	Mobile element protein	13	2	99.81	Mobile element protein
329	52	Adenine-specific methyltransferase (EC 2.1.1.72)	14	2	100	Adenine-specific methyltransferase (EC 2.1.1.72)
330	53	Mobile element protein			0
331	53	hypothetical protein			0
332	53	InterProScan: noIPR unintegrated PD033279 sp_P56259_YIFN_ECOLI			0
333	53	Phage tail length tape-measure protein 1	134	15	79.17	RepFIB replication protein A
334	54	Aldehyde dehydrogenase (EC 1.2.1.3)	629	72	100	Aldehyde dehydrogenase (EC 1.2.1.3)
335	54	hypothetical protein			0
336	54	Beta-lactamase (EC 3.5.2.6)	697	77	100	Beta-lactamase (EC 3.5.2.6)
337	54	Mobile element protein	706	77	100	Mobile element protein
338	55	Phage tail assembly protein			0
339	55	Phage minor tail protein			0
340	55	Phage minor tail protein #tail protein M			0
341	56	Chloramphenicol resistance protein			0
342	57	Mobile element protein			0
343	57	FIG01048645: hypothetical protein			0
344	57	Mobile element protein			0
345	57	hypothetical protein			0
346	57	hypothetical protein			0
347	58	hypothetical protein			0
348	59	Mobile element protein	693	76	100	Mobile element protein
349	59	Mobile element protein	124	15	100	Mobile element protein
350	59	putative inner membrane protein	125	15	97.83	putative inner membrane protein
351	59	hypothetical protein	126	15	100	hypothetical protein
352	59	PapX protein	127	15	80	PapX protein
353	60	Superoxide dismutase [Cu-Zn] precursor (EC 1.15.1.1)			0
354	60	Phage tail assembly protein I			0
355	61	Superoxide dismutase [Cu-Zn] precursor (EC 1.15.1.1)			0
356	61	Phage tail assembly protein I			0
357	62	Mobile element protein	541	68	99.83	Mobile element protein
358	63	Mobile element protein	706	77	100	Mobile element protein
359	63	hypothetical protein			0
360	63	Aminoglycoside 3'-phosphotransferase (EC 2.7.1.95)	266	41	99.09	Aminoglycoside 3'-phosphotransferase (EC 2.7.1.95)
361	63	Aldehyde dehydrogenase (EC 1.2.1.3)	629	72	100	Aldehyde dehydrogenase (EC 1.2.1.3)
362	64	Mobile element protein	249	36	100	Mobile element protein
363	64	hypothetical protein	275	44	100	hypothetical protein
364	64	FIG00640055: hypothetical protein	274	44	100	FIG00640055: hypothetical protein
365	64	FIG00644296: hypothetical protein	273	44	100	FIG00644296: hypothetical protein
366	64	Transcriptional regulator, TetR family	272	44	100	Transcriptional regulator, TetR family
367	65	Mobile element protein	108	11	94.39	Mobile element protein
368	65	Mobile element protein	298	52	100	Mobile element protein
369	66	Mobile element protein	702	77	100	Mobile element protein
370	67	Phage tail assembly protein			0
371	67	Phage tail assembly protein I			0
372	67	Superoxide dismutase [Cu-Zn] precursor (EC 1.15.1.1)			0
373	68	Mobile element protein	138	17	100	Mobile element protein
374	69	hypothetical protein			0
375	69	hypothetical protein			0
376	69	Mobile element protein	261	39	100	Mobile element protein
377	70	Deoxyribose operon repressor, DeoR family	484	67	100	Deoxyribose operon repressor, DeoR family
378	70	hypothetical	483	67	100	hypothetical
379	70	FIG00642308: hypothetical protein	482	67	100	FIG00642308: hypothetical protein
380	71	Mobile element protein	316	60	98.35	Mobile element protein
381	72	Mobile element protein			0
382	73	hypothetical protein			0
383	74	Aldehyde dehydrogenase (EC 1.2.1.3)	629	72	98.48	Aldehyde dehydrogenase (EC 1.2.1.3)
384	74	Mobile element protein			0
385	75	Mobile element protein	306	55	100	Mobile element protein
386	76	hypothetical protein			0
387	76	Mobile element protein	314	59	100	Mobile element protein
388	76	Mobile element protein	315	59	100	Mobile element protein
389	77	hypothetical protein			0
390	77	FIG00638000: hypothetical protein	312	57	94.12	FIG00638000: hypothetical protein
391	78	Phage tail fiber protein	297	51	78.21	Phage tail fiber protein
392	79	Mobile element protein			0
393	80	Mobile element protein			0
394	81	Mobile element protein	740	80	100	Mobile element protein
395	81	Mobile element protein	741	80	100	Mobile element protein
396	82	FIG00641505: hypothetical protein			0
397	82	hypothetical protein			0
398	82	hypothetical protein			0
399	82	Haemolysin expression modulating protein paralog	773	82	54.35	Haemolysin expression modulating protein paralog
400	82	hypothetical protein			0
401	83	Aldehyde dehydrogenase (EC 1.2.1.3)	629	72	98.48	Aldehyde dehydrogenase (EC 1.2.1.3)
402	83	hypothetical protein	545	68	30.53	FIG00638607: hypothetical protein
403	83	hypothetical protein			0
404	83	hypothetical protein			0
405	83	FIG00640594: hypothetical protein			0
406	83	hypothetical protein			0
407	83	putative replication protein A	134	15	61.06	RepFIB replication protein A
408	83	hypothetical protein			0
409	83	FIG00642010: hypothetical protein			0
410	83	hypothetical protein			0
411	83	hypothetical protein			0
412	83	hypothetical protein			0
413	83	hypothetical protein			0
414	83	hypothetical protein			0
415	83	FIG00642097: hypothetical protein	362	63	26.4	Z1226 protein
416	83	Predicted transcriptional regulators			0
417	83	Methyl-directed repair DNA adenine methylase (EC 2.1.1.72)			0
418	83	FIG00644370: hypothetical protein			0
419	83	hypothetical protein			0
420	83	hypothetical protein			0
421	83	orf; hypothetical protein			0
422	83	RepFIB replication protein A	211	29	44.03	RepFIB replication protein A
423	83	IncH1 plasmid conjugative transfer pilin precursor TrhA			0
424	83	hypothetical protein			0
425	83	IncF plasmid conjugative transfer pilus assembly protein TraE	458	66	24.87	IncF plasmid conjugative transfer pilus assembly protein TraE
426	83	IncF plasmid conjugative transfer pilus assembly protein TraK			0
427	83	IncH1 plasmid conjugative transfer protein HtdO			0
428	83	IncF plasmid conjugative transfer pilus assembly protein TraB	220	31	30.92	IncF plasmid conjugative transfer pilus assembly protein TraB
429	83	IncH1 plasmid conjugative transfer protein HtdV			0
430	83	Thiol:disulfide involved in conjugative transfer			0
431	83	IncH1 plasmid conjugative transfer protein TrhV			0
432	83	IncF plasmid conjugative transfer pilus assembly protein TraC	150	19	26.23	IncF plasmid conjugative transfer pilus assembly protein TraC
433	83	hypothetical protein			0
434	83	hypothetical protein			0
435	83	hypothetical protein			0
436	83	hypothetical protein			0
437	83	hypothetical protein			0
438	83	hypothetical protein			0
439	83	hypothetical protein			0
440	83	hypothetical protein			0
441	83	Chromosome (plasmid) partitioning protein ParA	22	2	28.21	Chromosome (plasmid) partitioning protein ParA
442	83	Chromosome (plasmid) partitioning protein ParB	21	2	28.81	Chromosome (plasmid) partitioning protein ParB
443	83	IncH1 plasmid conjugative transfer protein TrhZ			0
444	83	IncH1 plasmid conjugative transfer protein Orf17			0
445	83	IncH1 plasmid conjugative transfer protein Orf16			0
446	83	IncH1 plasmid conjugative transfer protein TrhO			0
447	83	IncH1 plasmid conjugative transfer partition protein ParM	764	81	37.04	Putative stability/partitioning protein encoded within prophage CP-933T
448	83	IncH1 plasmid conjugative transfer partition protein ParR			0
449	83	IncH1 plasmid conjugative transfer protein HtdA			0
450	83	IncH1 plasmid conjugative transfer protein HtdF			0
451	83	IncH1 plasmid conjugative transfer protein HtdK			0
452	83	IncH1 plasmid conjugative transfer protein Orf9			0
453	83	IncH1 plasmid conjugative signal peptidase TrhP			0
454	83	IncH1 plasmid conjugative transfer protein HtdW	466	66	28.57	IncF plasmid conjugative transfer pilus assembly protein TraW
455	83	hypothetical protein			0
456	83	IncF plasmid conjugative transfer pilus assembly protein TraU	467	66	32.54	IncF plasmid conjugative transfer pilus assembly protein TraU
457	83	IncF plasmid conjugative transfer protein TraN	470	66	24.16	IncF plasmid conjugative transfer protein TraN
458	83	IncH1 plasmid conjugative transfer protein Orf4			0
459	83	Plasmid conjugative transfer DNA helicase TrhI			0
460	83	hypothetical protein			0
461	83	FIG00640104: hypothetical protein			0
462	83	hypothetical protein			0
463	83	FIG00639381: hypothetical protein			0
464	83	Nitric oxide reductase activation protein NorQ			0
465	83	hypothetical protein			0
466	83	FIG00638291: hypothetical protein			0
467	83	Plasmid associated gene product APECO1_O1R37			0
468	84	Plasmid associated gene product APECO1_O1R37			0
469	84	hypothetical protein			0
470	84	FIG00644376: hypothetical protein			0
471	84	hypothetical protein			0
472	84	FIG00642565: hypothetical protein			0
473	84	FIG00640502: hypothetical protein			0
474	84	FIG00641678: hypothetical protein			0
475	84	FIG00642897: hypothetical protein			0
476	84	FIG00642572: hypothetical protein			0
477	84	hypothetical protein			0
478	84	hypothetical protein			0
479	84	hypothetical protein			0
480	84	hypothetical protein			0
481	84	FIG00639950: hypothetical protein			0
482	84	hypothetical protein			0
483	84	putative membrane protein			0
484	84	putative recombinase	440	65	26.58	GST-loxP-cre recombinase fusion protein
485	84	putative regulatory protein	773	82	40.58	Haemolysin expression modulating protein paralog
486	84	FIG00642092: hypothetical protein			0
487	84	Putative kinase protein			0
488	84	FIG00638892: hypothetical protein			0
489	84	FIG01221168: hypothetical protein			0
490	84	FIG01220339: hypothetical protein			0
491	84	Putative tellurium resistance protein			0
492	84	FIG00643385: hypothetical protein			0
493	84	hypothetical protein			0
494	84	TerW			0
495	84	FIG00638193: hypothetical protein			0
496	84	Citrate lyase beta chain (EC 4.1.3.6)			0
497	84	putative ATP/GTP-binding protein protein			0
498	84	orf; Unknown function			0
499	84	COG0503: Adenine/guanine phosphoribosyltransferases and related PRPP-binding proteins			0
500	84	Carbamoylphosphate synthase large subunit (split gene in MJ)			0
501	84	Tellurium resistance protein TerD			0
502	84	Tellurium resistance protein TerA			0
503	84	Tellurite resistance protein TerB			0
504	84	Integral membrane protein TerC			0
505	84	Tellurium resistance protein TerD			0
506	84	Tellurium resistance protein TerD			0
507	84	hypothetical protein			0
508	84	putative phage inhibition, colicin resistance and tellurite resistance protein			0
509	84	hypothetical protein			0
510	84	hypothetical protein			0
511	84	hypothetical protein			0
512	84	hypothetical protein			0
513	84	orf; hypothetical protein			0
514	84	Transcriptional regulator, ArsR family	157	20	42.86	predicted transcriptional regulator
515	84	HipA protein			0
516	84	hypothetical protein			0
517	84	LysR family transcriptional regulator clustered with dicarboxylate transport			0
518	84	Aminoglycoside 3'-phosphotransferase 2 (EC 2.7.1.95) @ Streptomycin 3'-kinase StrB (EC 2.7.1.87)	700	77	99.64	Aminoglycoside 3'-phosphotransferase 2 (EC 2.7.1.95) @ Streptomycin 3'-kinase StrB (EC 2.7.1.87)
519	84	Aminoglycoside 3'-phosphotransferase (EC 2.7.1.95)	701	77	99.63	Aminoglycoside 3'-phosphotransferase (EC 2.7.1.95)
520	85	hypothetical protein	7	1	38.86	hypothetical protein
521	85	IncF plasmid conjugative transfer regulator TraY	5	1	59.7	hypothetical protein
522	85	IncF plasmid conjugative transfer pilin protein TraA	4	1	97.5	IncF plasmid conjugative transfer pilin protein TraA
523	85	IncF plasmid conjugative transfer pilus assembly protein TraL	3	1	100	IncF plasmid conjugative transfer pilus assembly protein TraL
524	85	IncF plasmid conjugative transfer pilus assembly protein TraE	2	1	99.47	IncF plasmid conjugative transfer pilus assembly protein TraE
525	85	IncF plasmid conjugative transfer pilus assembly protein TraK	1	1	99.59	IncF plasmid conjugative transfer pilus assembly protein TraK
526	85	IncF plasmid conjugative transfer pilus assembly protein TraB	220	31	99.06	IncF plasmid conjugative transfer pilus assembly protein TraB
527	85	IncF plasmid conjugative transfer protein TraP	255	38	75.79	IncF plasmid conjugative transfer protein TraP
528	85	IncF plasmid conjugative transfer protein TrbD	222	31	100	IncF plasmid conjugative transfer protein TrbD
529	85	IncF plasmid conjugative transfer pilus assembly protein TraV	223	31	98.83	IncF plasmid conjugative transfer pilus assembly protein TraV
530	85	hypothetical protein			0
531	85	IncF plasmid conjugative transfer protein TraR	258	38	95.89	IncF plasmid conjugative transfer protein TraR
532	85	FIG00641102: hypothetical protein	259	38	91.49	FIG00641102: hypothetical protein
533	85	IncF plasmid conjugative transfer pilus assembly protein TraC	151	19	98.09	IncF plasmid conjugative transfer pilus assembly protein TraC
534	85	IncF plasmid conjugative transfer protein TrbI	567	70	100	IncF plasmid conjugative transfer protein TrbI
535	85	IncF plasmid conjugative transfer pilus assembly protein TraW	568	70	98.1	IncF plasmid conjugative transfer pilus assembly protein TraW
536	85	IncF plasmid conjugative transfer pilus assembly protein TraU	569	70	99.39	IncF plasmid conjugative transfer pilus assembly protein TraU
537	85	hypothetical protein			0
538	85	hypothetical protein			0
539	85	IncF plasmid conjugative transfer protein TrbC	571	70	90.57	IncF plasmid conjugative transfer protein TrbC
540	85	IncF plasmid conjugative transfer protein TraN	572	70	72.54	IncF plasmid conjugative transfer protein TraN
541	85	IncF plasmid conjugative transfer protein TrbE	573	70	89.53	IncF plasmid conjugative transfer protein TrbE
542	85	IncF plasmid conjugative transfer pilus assembly protein TraF	574	70	98.38	IncF plasmid conjugative transfer pilus assembly protein TraF
543	85	IncF plasmid conjugative transfer protein TrbA	575	70	97.32	IncF plasmid conjugative transfer protein TrbA
544	85	Protein artA			0
545	85	IncF plasmid conjugative transfer protein TraQ	576	70	94.68	IncF plasmid conjugative transfer protein TraQ
546	85	IncF plasmid conjugative transfer protein TrbB	577	70	96.69	IncF plasmid conjugative transfer protein TrbB
547	85	IncF plasmid conjugative transfer protein TrbJ	578	70	90.32	IncF plasmid conjugative transfer protein TrbJ
548	85	IncF plasmid conjugative transfer protein TrbF	579	70	61.54	IncF plasmid conjugative transfer protein TrbF
549	85	IncF plasmid conjugative transfer pilus assembly protein TraH	580	70	86	IncF plasmid conjugative transfer pilus assembly protein TraH
550	85	IncF plasmid conjugative transfer protein TraG	581	70	94.36	IncF plasmid conjugative transfer protein TraG
551	85	IncF plasmid conjugative transfer surface exclusion protein TraS	582	70	72.08	IncF plasmid conjugative transfer surface exclusion protein TraS
552	85	IncF plasmid conjugative transfer surface exclusion protein TraT	583	70	98.35	IncF plasmid conjugative transfer surface exclusion protein TraT
553	85	hypothetical protein			0
554	85	YhfA Protein in tra region of some IncF plasmids	584	70	96.71	YhfA Protein in tra region of some IncF plasmids
555	85	IncF plasmid conjugative transfer protein TraD	147	19	100	IncF plasmid conjugative transfer protein TraD
556	85	IncF plasmid conjugative transfer DNA-nicking and unwinding protein TraI	767	82	98.19	IncF plasmid conjugative transfer DNA-nicking and unwinding protein TraI
557	85	IncF plasmid conjugative transfer pilin acetylase TraX	768	82	95.16	IncF plasmid conjugative transfer pilin acetylase TraX
558	85	Dienelactone hydrolase and related enzymes	769	82	95.8	Dienelactone hydrolase and related enzymes
559	85	IncF plasmid conjugative transfer fertility inhibition protein FinO	770	82	96.77	IncF plasmid conjugative transfer fertility inhibition protein FinO
560	85	FIG00640597: hypothetical protein	59	6	61.19	FIG00640597: hypothetical protein
561	85	hypothetical protein			0
562	85	hypothetical protein			0
563	85	FIG00643845: hypothetical protein			0
564	85	YihA	774	82	88.78	YihA
565	85	Replication regulatory protein repA2 (Protein copB)	775	82	62.03	Replication regulatory protein repA2 (Protein copB)
566	85	hypothetical protein			0
567	85	RepA1	152	20	97.01	RepA1
568	85	hypothetical protein			0
569	85	hypothetical protein			0
570	85	hypothetical protein	12	2	100	hypothetical protein
571	86	Transposase (ACLAME 1135)	128	15	78.57	hypothetical protein
572	86	hypothetical protein	157	20	35.71	predicted transcriptional regulator
573	86	hypothetical protein			0
574	86	hypothetical protein			0
575	86	putative exported protein			0
576	86	hypothetical protein			0
577	86	Osmosensitive K+ channel histidine kinase KdpD (EC 2.7.3.-)			0
578	86	Copper-sensing two-component system response regulator CusR			0
579	86	hypothetical protein			0
580	86	Cation efflux system protein CusC precursor			0
581	86	Cation efflux system protein CusF precursor			0
582	86	Cobalt/zinc/cadmium efflux RND transporter, membrane fusion protein, CzcB family			0
583	86	Cobalt-zinc-cadmium resistance protein CzcA; Cation efflux system protein CusA			0
584	86	CopG protein			0
585	86	hypothetical protein			0
586	86	hypothetical protein			0
587	86	Lead, cadmium, zinc and mercury transporting ATPase (EC 3.6.3.3) (EC 3.6.3.5); Copper-translocating P-type ATPase (EC 3.6.3.4)			0
588	86	FIG00643033: hypothetical protein			0
589	86	Cell wall endopeptidase, family M23/M37			0
590	86	FIG00642830: hypothetical protein			0
591	86	Multicopper oxidase			0
592	86	Copper resistance protein B			0
593	86	Copper resistance protein C precursor			0
594	86	Copper resistance protein D			0
595	86	Transcriptional regulatory protein pcoR			0
596	86	Heavy metal sensor histidine kinase			0
597	86	probable copper-binding protein			0
598	86	hypothetical protein	362	63	25.12	Z1226 protein
599	86	hypothetical protein			0
600	86	hypothetical protein			0
601	86	hypothetical protein			0
602	86	DNA-cytosine methyltransferase (EC 2.1.1.37)	116	13	40.96	DNA-cytosine methyltransferase (EC 2.1.1.37)
603	86	Thermonuclease family protein	772	82	39.25	FIG01068181: hypothetical protein
604	86	FIG01048870: hypothetical protein			0
605	86	hypothetical protein			0
606	86	hypothetical protein			0
607	86	hypothetical protein			0
608	86	hypothetical protein			0
609	86	hypothetical protein			0
610	86	hypothetical protein			0
611	86	hypothetical protein			0
612	86	Mobile element protein	520	68	52	Mobile element protein
613	87	Outer membrane porin protein NmpC precursor	422	65	100	Outer membrane porin protein NmpC precursor
614	87	Single-stranded DNA-binding protein	423	65	100	Single-stranded DNA-binding protein
615	87	Phage lysin, 1,4-beta-N-acetylmuramidase (EC 3.2.1.17) or lysozyme	424	65	100	Phage lysin, 1,4-beta-N-acetylmuramidase (EC 3.2.1.17) or lysozyme
616	87	putative antiholin	425	65	100	putative antiholin
617	87	Pro	426	65	100	Pro
618	87	Phage portal protein	427	65	100	Phage portal protein
619	87	hypothetical protein	428	65	100	hypothetical protein
620	87	Ulx	429	65	100	Ulx
621	87	Modulator protein	430	65	100	Modulator protein
622	87	conserved hypothetical protein	431	65	100	conserved hypothetical protein
623	87	hypothetical protein	432	65	100	hypothetical protein
624	87	hypothetical protein	433	65	100	hypothetical protein
625	87	Icd protein	434	65	100	Icd protein
626	87	hypothetical protein	435	65	100	hypothetical protein
627	87	Mat	436	65	100	Mat
628	87	Mat	437	65	100	Mat
629	87	Recombination enhancement function protein	438	65	100	Recombination enhancement function protein
630	87	establishment of lysogeny, putative	439	65	100	establishment of lysogeny, putative
631	87	GST-loxP-cre recombinase fusion protein	440	65	99.7	GST-loxP-cre recombinase fusion protein
632	87	Cra	441	65	100	Cra
633	87	hypothetical protein			0
634	87	C1.100	442	65	100	C1.100
635	87	Phage terminase, large subunit	443	65	100	Phage terminase, large subunit
636	87	Terminase A protein	444	65	100	Terminase A protein
637	87	Late promoter-activating protein (Gp10)	446	65	100	Late promoter-activating protein (Gp10)
638	87	Putative cytoplasmic protein	447	65	100	Putative cytoplasmic protein
639	87	PdcA	448	65	100	PdcA
640	87	Death on curing protein, Doc toxin	449	65	100	Death on curing protein, Doc toxin
641	87	Prevent host death protein, Phd antitoxin	450	65	100	Prevent host death protein, Phd antitoxin
642	87	Error-prone repair protein UmuD	451	65	100	Error-prone repair protein UmuD
643	87	LexA regulated function	452	65	100	LexA regulated function
644	87	Upf93.6	453	65	100	Upf93.6
645	87	DNA polymerase III theta subunit (EC 2.7.7.7)	454	65	100	DNA polymerase III theta subunit (EC 2.7.7.7)
646	87	hypothetical protein	12	2	100	hypothetical protein
647	88	IncI1 plasmid conjugative transfer pilus-tip adhesin protein PilV			0
648	88	IncI1 plasmid conjugative transfer pilus-tip adhesin protein PilV			0
649	88	hypothetical protein			0
650	88	Shufflon-specific DNA recombinase	322	63	99.74	Shufflon-specific DNA recombinase
651	88	IncI1 plasmid conjugative transfer protein TraE	323	63	98.54	IncI1 plasmid conjugative transfer protein TraE
652	88	IncI1 plasmid conjugative transfer protein TraF	324	63	99.5	IncI1 plasmid conjugative transfer protein TraF
653	88	IncI1 plasmid conjugative transfer protein TraG	325	63	100	IncI1 plasmid conjugative transfer protein TraG
654	88	IncI1 plasmid conjugative transfer protein TraH	327	63	100	IncI1 plasmid conjugative transfer protein TraH
655	88	IncI1 plasmid conjugative transfer protein TraI	328	63	99.63	IncI1 plasmid conjugative transfer protein TraI
656	88	IncI1 plasmid conjugative transfer protein TraJ, related to pilus biogenesis/retracton protein	329	63	100	IncI1 plasmid conjugative transfer protein TraJ, related to pilus biogenesis/retracton protein
657	88	IncI1 plasmid conjugative transfer protein TraK	330	63	100	IncI1 plasmid conjugative transfer protein TraK
658	88	Plasmid conjugative transfer endonuclease	331	63	99.45	Plasmid conjugative transfer endonuclease
659	88	IncI1 plasmid conjugative transfer DNA primase	332	63	97.21	IncI1 plasmid conjugative transfer DNA primase
660	88	IncI1 plasmid conjugative transfer protein TraL	333	63	100	IncI1 plasmid conjugative transfer protein TraL
661	88	IncI1 plasmid conjugative transfer protein TraM	334	63	99.13	IncI1 plasmid conjugative transfer protein TraM
662	88	IncI1 plasmid conjugative transfer protein TraN	335	63	99.39	IncI1 plasmid conjugative transfer protein TraN
663	88	IncI1 plasmid conjugative transfer protein TraO	336	63	98.83	IncI1 plasmid conjugative transfer protein TraO
664	88	IncI1 plasmid conjugative transfer protein TraP	337	63	100	IncI1 plasmid conjugative transfer protein TraP
665	88	IncI1 plasmid conjugative transfer protein TraQ	338	63	100	IncI1 plasmid conjugative transfer protein TraQ
666	88	IncI1 plasmid conjugative transfer protein TraR	339	63	95.52	IncI1 plasmid conjugative transfer protein TraR
667	88	IncI1 plasmid conjugative transfer protein TraS	340	63	100	IncI1 plasmid conjugative transfer protein TraS
668	88	IncI1 plasmid conjugative transfer protein TraT	341	63	100	IncI1 plasmid conjugative transfer protein TraT
669	88	IncI1 plasmid conjugative transfer protein TraU	342	63	99.11	IncI1 plasmid conjugative transfer protein TraU
670	88	IncI1 plasmid conjugative transfer protein TraV	344	63	98.58	IncI1 plasmid conjugative transfer protein TraV
671	88	IncI1 plasmid conjugative transfer protein TraW	345	63	98	IncI1 plasmid conjugative transfer protein TraW
672	88	IncI1 plasmid conjugative transfer protein TraX	346	63	100	IncI1 plasmid conjugative transfer protein TraX
673	88	IncI1 plasmid conjugative transfer integral membrane protein TraY	347	63	86.01	IncI1 plasmid conjugative transfer integral membrane protein TraY
674	88	surface exclusion protein	348	63	54.09	surface exclusion protein
675	88	Haemolysin expression modulating protein paralog	773	82	65.62	Haemolysin expression modulating protein paralog
676	88	FIG00641806: hypothetical protein	351	63	98.28	FIG00641806: hypothetical protein
677	88	Mobile element protein	779	83	97.92	Mobile element protein
678	89	hypothetical protein			0
679	89	hypothetical protein			0
680	89	FIG01049799: hypothetical protein			0
681	89	FIG01047460: hypothetical protein	353	63	97.1	FIG01047460: hypothetical protein
682	89	hypothetical protein			0
683	89	TrbA	355	63	100	TrbA
684	89	TrbB protein	356	63	99.72	TrbB protein
685	89	FIG00640314: hypothetical protein	357	63	100	FIG00640314: hypothetical protein
686	89	involved in conjugative DNA transfer	358	63	99.78	involved in conjugative DNA transfer
687	89	Nickel ABC transporter, periplasmic nickel-binding protein NikA (TC 3.A.1.5.3)	359	63	100	Nickel ABC transporter, periplasmic nickel-binding protein NikA (TC 3.A.1.5.3)
688	89	hypothetical protein	360	63	100	hypothetical protein
689	89	FIG01047422: hypothetical protein	361	63	100	FIG01047422: hypothetical protein
690	89	Z1226 protein	362	63	100	Z1226 protein
691	89	hypothetical protein			0
692	89	FIG01046992: hypothetical protein	364	63	100	FIG01046992: hypothetical protein
693	89	FIG00642528: hypothetical protein	365	63	100	FIG00642528: hypothetical protein
694	89	hypothetical protein	366	63	100	hypothetical protein
695	89	Mobile element protein	367	63	96.88	Mobile element protein
696	89	YDFB protein	368	63	100	YDFB protein
697	89	FIG01046738: hypothetical protein	369	63	100	FIG01046738: hypothetical protein
698	89	hypothetical protein	370	63	100	hypothetical protein
699	89	hypothetical protein	371	63	100	hypothetical protein
700	89	FIG00244619: hypothetical protein	217	30	87.23	FIG00244619: hypothetical protein
701	89	hypothetical protein	630	73	100	hypothetical protein
702	89	Antirestriction protein ArdA	631	73	100	Antirestriction protein ArdA
703	89	hypothetical protein	642	73	93.15	hypothetical protein
704	89	Eaa protein	632	73	100	Eaa protein
705	89	PsiA protein	633	73	100	PsiA protein
706	89	PsiB protein	634	73	100	PsiB protein
707	89	FIG00638906: hypothetical protein	635	73	98.68	FIG00638906: hypothetical protein
708	89	Putative cytoplasmic protein	636	73	100	Putative cytoplasmic protein
709	89	Single-stranded DNA-binding protein	637	73	100	Single-stranded DNA-binding protein
710	89	FIG00244619: hypothetical protein	638	73	100	FIG00244619: hypothetical protein
711	89	FIG00638431: hypothetical protein	639	73	100	FIG00638431: hypothetical protein
712	89	FIG00638373: hypothetical protein	640	73	100	FIG00638373: hypothetical protein
713	89	Putative antirestriction protein	641	73	100	Putative antirestriction protein
714	89	hypothetical protein	642	73	100	hypothetical protein
715	89	FIG00638373: hypothetical protein	643	73	99.2	FIG00638373: hypothetical protein
716	90	hypothetical protein			0
717	90	hypothetical protein			0
718	90	hypothetical protein			0
719	90	putative periplasmic protein			0
720	90	putative peptidase			0
721	90	putative membrane protein			0
722	90	orf; hypothetical protein			0
723	90	putative membrane protein			0
724	90	TraI			0
725	90	FIG00639430: hypothetical protein			0
726	90	hypothetical protein			0
727	90	hypothetical protein			0
728	90	hypothetical protein			0
729	90	FIG00641350: hypothetical protein			0
730	90	hypothetical protein			0
731	90	IncF plasmid conjugative transfer pilus assembly protein TraF	471	66	24.03	IncF plasmid conjugative transfer pilus assembly protein TraF
732	90	IncF plasmid conjugative transfer pilus assembly protein TraH	473	66	25.44	IncF plasmid conjugative transfer pilus assembly protein TraH
733	90	IncF plasmid conjugative transfer protein TraG			0
734	90	hypothetical protein			0
735	90	hypothetical protein			0
736	90	Mobile element protein	421	64	95.83	Mobile element protein
737	91	hypothetical protein			0
738	91	FIG00640646: hypothetical protein			0
739	91	Error-prone repair protein UmuD	140	17	100	Error-prone repair protein UmuD
740	91	Error-prone, lesion bypass DNA polymerase V (UmuC)	607	72	100	Error-prone, lesion bypass DNA polymerase V (UmuC)
741	91	stable plasmid inheritance protein	608	72	100	stable plasmid inheritance protein
742	91	Putative stability/partitioning protein encoded within prophage CP-933T	609	72	100	Putative stability/partitioning protein encoded within prophage CP-933T
743	91	ybiA	610	72	100	ybiA
744	91	FIG01048970: hypothetical protein	611	72	100	FIG01048970: hypothetical protein
745	91	Resolvase	612	72	99.23	Resolvase
746	91	hypothetical protein	613	72	99.27	hypothetical protein
747	91	FIG00639340: hypothetical protein	614	72	91.23	FIG00639340: hypothetical protein
748	91	Protein C			0
749	91	hypothetical protein			0
750	91	Predicted nucleotide-binding protein			0
751	91	hypothetical protein			0
752	91	Virulence-associated protein vagC			0
753	91	VagD			0
754	91	FIG00241420: hypothetical protein			0
755	91	hypothetical protein	620	72	79.07	hypothetical protein
756	91	YdfA protein	621	72	98.73	YdfA protein
757	91	YdeA protein	622	72	97.45	YdeA protein
758	91	conserved hypothetical protein			0
759	91	FIG00644632: hypothetical protein	387	64	76.92	FIG00644632: hypothetical protein
760	91	FIG00639112: hypothetical protein			0
761	91	Transcriptional regulator, ArsR family			0
762	91	Mobile element protein			0
763	92	Mobile element protein			0
764	92	hypothetical protein	399	64	100	hypothetical protein
765	92	Programmed cell death toxin PemK	398	64	100	Programmed cell death toxin PemK
766	92	Programmed cell death antitoxin PemI	397	64	100	Programmed cell death antitoxin PemI
767	92	microcin M activity protein McmM	396	64	99.08	microcin M activity protein McmM
768	92	hypothetical protein			0
769	92	hypothetical protein	789	83	91.3	hypothetical protein
770	92	replication initiation protein	787	83	100	replication initiation protein
771	92	hypothetical protein	786	83	100	hypothetical protein
772	92	IncI1 plasmid conjugative transfer protein TraA	785	83	100	IncI1 plasmid conjugative transfer protein TraA
773	92	hypothetical protein			0
774	92	IncI1 plasmid conjugative transfer NusG-type transcription antiterminator TraB	784	83	100	IncI1 plasmid conjugative transfer NusG-type transcription antiterminator TraB
775	92	hypothetical protein	783	83	100	hypothetical protein
776	92	hypothetical protein			0
777	92	IncI1 plasmid conjugative transfer protein TraC	782	83	100	IncI1 plasmid conjugative transfer protein TraC
778	92	hypothetical protein	781	83	100	hypothetical protein
779	92	IncI1 plasmid conjugative transfer protein PilI	780	83	97.44	IncI1 plasmid conjugative transfer protein PilI
780	92	hypothetical protein	651	74	100	hypothetical protein
781	92	IncI1 plasmid conjugative transfer protein PilK	652	74	100	IncI1 plasmid conjugative transfer protein PilK
782	92	IncI1 plasmid conjugative transfer protein PilL	653	74	100	IncI1 plasmid conjugative transfer protein PilL
783	92	IncI1 plasmid conjugative transfer protein PilM	654	74	100	IncI1 plasmid conjugative transfer protein PilM
784	92	IncI1 plasmid conjugative transfer lipoprotein PilN	655	74	100	IncI1 plasmid conjugative transfer lipoprotein PilN
785	92	IncI1 plasmid pilus assembly protein PilO	656	74	100	IncI1 plasmid pilus assembly protein PilO
786	92	IncI1 plasmid pilus assembly protein PilP	657	74	100	IncI1 plasmid pilus assembly protein PilP
787	92	IncI1 plasmid conjugative transfer ATPase PilQ	658	74	100	IncI1 plasmid conjugative transfer ATPase PilQ
788	92	IncI1 plasmid conjugative transfer inner membrane protein PilR	659	74	100	IncI1 plasmid conjugative transfer inner membrane protein PilR
789	92	IncI1 plasmid conjugative transfer prepilin PilS	660	74	98.04	IncI1 plasmid conjugative transfer prepilin PilS
790	92	IncI1 plasmid conjugative transfer putative membrane protein PilT	661	74	100	IncI1 plasmid conjugative transfer putative membrane protein PilT
791	92	Type-IV sectretion leader peptidase/N-methyltransferase	662	74	99.5	Type-IV sectretion leader peptidase/N-methyltransferase
792	93	FIG00641357: hypothetical protein	494	67	100	FIG00641357: hypothetical protein
793	93	FIG00641447: hypothetical protein	495	67	100	FIG00641447: hypothetical protein
794	93	FIG138576: 3-oxoacyl-[ACP] synthase (EC 2.3.1.41)	497	67	100	FIG138576: 3-oxoacyl-[ACP] synthase (EC 2.3.1.41)
795	93	3-oxoacyl-[ACP] reductase (EC 1.1.1.100)	498	67	100	3-oxoacyl-[ACP] reductase (EC 1.1.1.100)
796	93	3-hydroxydecanoyl-[ACP] dehydratase (EC 4.2.1.60)	499	67	100	3-hydroxydecanoyl-[ACP] dehydratase (EC 4.2.1.60)
797	93	3-oxoacyl-[ACP] synthase (EC 2.3.1.41) FabV like	500	67	100	3-oxoacyl-[ACP] synthase (EC 2.3.1.41) FabV like
798	93	FIG035331: hypothetical protein	501	67	100	FIG035331: hypothetical protein
799	93	FIG021862: membrane protein, exporter	502	67	100	FIG021862: membrane protein, exporter
800	93	FIG027190: Putative transmembrane protein	503	67	100	FIG027190: Putative transmembrane protein
801	93	FIG002571: 4-hydroxybenzoyl-CoA thioesterase domain protein	504	67	100	FIG002571: 4-hydroxybenzoyl-CoA thioesterase domain protein
802	93	FIG143263: Glycosyl transferase / Lysophospholipid acyltransferase	505	67	100	FIG143263: Glycosyl transferase / Lysophospholipid acyltransferase
803	93	(3R)-hydroxymyristoyl-[ACP] dehydratase (EC 4.2.1.-)	506	67	100	(3R)-hydroxymyristoyl-[ACP] dehydratase (EC 4.2.1.-)
804	93	FIGfam138462: Acyl-CoA synthetase, AMP-(fatty) acid ligase	507	67	100	FIGfam138462: Acyl-CoA synthetase, AMP-(fatty) acid ligase
805	93	FIG017861: hypothetical protein	508	67	100	FIG017861: hypothetical protein
806	93	Acyl carrier protein (ACP2)	509	67	100	Acyl carrier protein (ACP2)
807	93	Acyl carrier protein (ACP1)	510	67	100	Acyl carrier protein (ACP1)
808	93	FIG018329: 1-acyl-sn-glycerol-3-phosphate acyltransferase	511	67	100	FIG018329: 1-acyl-sn-glycerol-3-phosphate acyltransferase
809	93	3-oxoacyl-[ACP] synthase	512	67	100	3-oxoacyl-[ACP] synthase
810	93	SAM-dependent methyltransferase	513	67	100	SAM-dependent methyltransferase
811	93	FIG00921676: hypothetical protein	514	67	100	FIG00921676: hypothetical protein
812	93	hypothetical protein	515	67	100	hypothetical protein
813	93	Channel-forming transporter/cytolysins activator of TpsB family	516	67	100	Channel-forming transporter/cytolysins activator of TpsB family
814	93	Putative large exoprotein involved in heme utilization or adhesion of ShlA/HecA/FhaA family	517	67	100	Putative large exoprotein involved in heme utilization or adhesion of ShlA/HecA/FhaA family
815	94	hypothetical protein			0
816	94	hypothetical protein			0
817	94	hypothetical protein			0
818	94	hypothetical protein			0
819	94	hypothetical protein			0
820	94	hypothetical protein			0
821	94	putative DNA methyltransferase			0
822	94	hypothetical protein			0
823	94	hypothetical protein			0
824	94	hypothetical protein			0
825	94	hypothetical protein			0
826	94	hypothetical protein			0
827	94	hypothetical protein			0
828	94	hypothetical protein			0
829	94	FIG01045253: hypothetical protein			0
830	94	FIG00638376: hypothetical protein			0
831	94	hypothetical protein			0
832	94	hypothetical protein			0
833	94	hypothetical protein			0
834	94	hypothetical protein			0
835	94	FIG00642834: hypothetical protein			0
836	94	hypothetical protein			0
837	94	hypothetical protein			0
838	94	hypothetical protein			0
839	94	hypothetical protein			0
840	94	hypothetical protein			0
841	94	FIG00244437: hypothetical protein			0
842	94	hypothetical protein			0
843	94	hypothetical protein			0
844	94	FIG00642330: hypothetical protein			0
845	94	hypothetical protein			0
846	94	hypothetical protein			0
847	94	hypothetical protein			0
848	94	FIG00641289: hypothetical protein			0
849	94	Mobile element protein	138	17	98.41	Mobile element protein
850	95	Phosphoadenylyl-sulfate reductase [thioredoxin] (EC 1.8.4.8)	710	78	100	Phosphoadenylyl-sulfate reductase [thioredoxin] (EC 1.8.4.8)
851	95	FIG00641392: hypothetical protein	711	78	100	FIG00641392: hypothetical protein
852	95	FIG00856023: hypothetical protein	712	78	100	FIG00856023: hypothetical protein
853	95	hypothetical protein			0
854	95	Mobile element protein			0
855	95	Transcriptional regulator, LacI family	493	67	100	Transcriptional regulator, LacI family
856	95	Ascorbate-specific PTS system, EIIA component (EC 2.7.1.-)	492	67	100	Ascorbate-specific PTS system, EIIA component (EC 2.7.1.-)
857	95	Putative sugar phosphotransferase component II B	491	67	100	Putative sugar phosphotransferase component II B
858	95	Putative integral membrane protein	490	67	100	Putative integral membrane protein
859	95	Mobile element protein	489	67	96.39	Mobile element protein
860	95	Putative uncharacterized protein STY3991	487	67	100	Putative uncharacterized protein STY3991
861	95	Homolog of fucose/glucose/galactose permeases	486	67	99.77	Homolog of fucose/glucose/galactose permeases
862	95	Ribokinase (EC 2.7.1.15)	485	67	100	Ribokinase (EC 2.7.1.15)
863	96	FIG00642820: hypothetical protein	41	4	96.3	FIG00642820: hypothetical protein
864	96	hypothetical protein	100	10	98.08	post-segregation killing protein
865	96	FIG00642735: hypothetical protein			0
866	96	PsiA protein	252	37	97.07	PsiA protein
867	96	Adenine-specific methyltransferase (EC 2.1.1.72)	251	37	97.22	Adenine-specific methyltransferase (EC 2.1.1.72)
868	96	FIG00638906: hypothetical protein	295	50	96.39	FIG00638906: hypothetical protein
869	96	Putative cytoplasmic protein	636	73	89.61	Putative cytoplasmic protein
870	96	Single-stranded DNA-binding protein	637	73	80.9	Single-stranded DNA-binding protein
871	96	Single-stranded DNA-binding protein	227	32	95.35	Single-stranded DNA-binding protein
872	96	FIG00642820: hypothetical protein			0
873	96	hypothetical protein	290	48	100	FIG00244619: hypothetical protein
874	96	FIG00638607: hypothetical protein	545	68	97.33	FIG00638607: hypothetical protein
875	96	hypothetical plasmid protein	292	48	99.35	hypothetical plasmid protein
876	96	YdaB	239	35	100	YdaB
877	96	hypothetical protein	240	35	86.67	hypothetical protein
878	96	Single-stranded DNA-binding protein	24	3	100	Single-stranded DNA-binding protein
879	96	FIG00639891: hypothetical protein	99	10	74.07	FIG00244619: hypothetical protein
880	96	FIG00642739: hypothetical protein	27	3	86.79	FIG00642739: hypothetical protein
881	96	FIG00638431: hypothetical protein	28	3	93.65	FIG00638431: hypothetical protein
882	96	Adenine-specific methyltransferase (EC 2.1.1.72)	246	35	96.08	FIG00638373: hypothetical protein
883	96	Putative antirestriction protein	237	34	97.87	Putative antirestriction protein
884	96	hypothetical protein			0
885	96	FIG00638373: hypothetical protein	643	73	95.97	FIG00638373: hypothetical protein
886	97	putative baseplate structural protein	684	76	100	putative baseplate structural protein
887	97	putative morphogenetic function	685	76	100	putative morphogenetic function
888	97	hypothetical protein	686	76	100	hypothetical protein
889	97	hypothetical protein	687	76	100	hypothetical protein
890	97	hypothetical protein	688	76	100	hypothetical protein
891	97	Chromosome (plasmid) partitioning protein ParB	689	76	100	Chromosome (plasmid) partitioning protein ParB
892	97	Chromosome (plasmid) partitioning protein ParA	690	76	100	Chromosome (plasmid) partitioning protein ParA
893	97	hypothetical protein			0
894	97	hypothetical protein	691	76	100	hypothetical protein
895	97	RepFIB replication protein A	692	76	100	RepFIB replication protein A
896	97	PmgB	824	87	96.15	PmgB
897	98	Prevent host death protein, Phd antitoxin	778	82	96.92	Prevent host death protein, Phd antitoxin
898	98	YacB	141	18	98.92	YacB
899	98	hypothetical protein			0
900	98	hypothetical protein			0
901	98	FIG00640082: hypothetical protein			0
902	98	Mobile element protein	306	55	75.89	Mobile element protein
903	98	Mobile element protein			0
904	98	hypothetical protein	765	81	34.48	stable plasmid inheritance protein
905	98	Putative stability/partitioning protein encoded within prophage CP-933T	764	81	48.9	Putative stability/partitioning protein encoded within prophage CP-933T
906	98	hypothetical protein	649	73	100	hypothetical protein
907	98	FIG01048508: hypothetical protein	38	3	92.21	FIG01048508: hypothetical protein
908	98	hypothetical protein	15	2	89.66	hypothetical protein
909	98	Adenine-specific methyltransferase (EC 2.1.1.72)	810	85	96.48	Adenine-specific methyltransferase (EC 2.1.1.72)
910	98	putative cytoplasmic protein	233	34	100	putative cytoplasmic protein
911	98	YcgB	234	34	92.31	YcgB
912	99	RTX toxin activating lysine-acyltransferase (EC 2.3.1.-)	742	80	100	RTX toxin activating lysine-acyltransferase (EC 2.3.1.-)
913	99	RTX toxins determinant A and related Ca2+-binding proteins	743	80	100	RTX toxins determinant A and related Ca2+-binding proteins
914	99	Methionine ABC transporter ATP-binding protein	744	80	100	Methionine ABC transporter ATP-binding protein
915	99	RTX toxin transporter, determinant D	745	80	100	RTX toxin transporter, determinant D
916	99	hypothetical protein	746	80	97.37	hypothetical protein
917	99	Mobile element protein	747	80	100	Mobile element protein
918	99	Mobile element protein	748	80	100	Mobile element protein
919	99	hypothetical protein	85	8	100	RNAI modulator protein Rom
920	99	Mobile element protein	107	11	100	Mobile element protein
921	99	Mobile element protein	108	11	99.51	Mobile element protein
922	100	hypothetical protein			0
923	100	hypothetical protein			0
924	100	hypothetical protein			0
925	100	conserved hypothetical protein			0
926	100	FIG01048649: hypothetical protein			0
927	100	hypothetical protein			0
928	100	hypothetical protein			0
929	100	hypothetical protein			0
930	100	FIG00644038: hypothetical protein			0
931	100	FIG01049354: hypothetical protein			0
932	100	hypothetical protein			0
933	100	hypothetical protein			0
934	100	hypothetical protein			0
935	100	hypothetical protein			0
936	100	hypothetical protein			0
937	100	hypothetical protein			0
938	100	hypothetical protein			0
939	101	hypothetical protein	12	2	100	hypothetical protein
940	101	K88 minor fimbrial subunit faeJ precursor			0
941	101	K88 minor fimbrial subunit faeI precursor			0
942	101	K88 minor fimbrial subunit faeH precursor			0
943	101	hypothetical protein			0
944	101	FIG01046636: hypothetical protein			0
945	101	Putative fimbrial chaperone protein			0
946	101	PefC	751	81	36.67	type 1 fimbriae anchoring protein FimD
947	101	FIG01045656: hypothetical protein			0
948	101	hypothetical protein			0
949	101	Kappa-fimbriae regulatory protein			0
950	101	hypothetical protein			0
951	101	Mobile element protein			0
952	102	hypothetical protein			0
953	102	gpR	560	69	99.24	gpR
954	102	hypothetical protein	561	69	100	hypothetical protein
955	102	Phage protein	562	69	100	Phage protein
956	102	pep44b	563	69	100	pep44b
957	102	hypothetical protein	564	69	99.75	hypothetical protein
958	102	Mobile element protein	123	14	100	Mobile element protein
959	103	putative lytic transglycosylase			0
960	103	Thiol:disulfide interchange protein DsbC			0
961	103	hypothetical protein			0
962	103	hypothetical protein			0
963	103	putative lipoprotein			0
964	103	Outer membrane protein			0
965	103	Error-prone, lesion bypass DNA polymerase V (UmuC)	766	81	42.58	Error-prone, lesion bypass DNA polymerase V (UmuC)
966	103	Error-prone repair protein UmuD	140	17	40.5	Error-prone repair protein UmuD
967	103	hypothetical protein			0
968	103	hypothetical protein			0
969	103	Aldehyde dehydrogenase (EC 1.2.1.3)	629	72	100	Aldehyde dehydrogenase (EC 1.2.1.3)
970	104	Antigen 43 precursor	792	84	100	Antigen 43 precursor
971	104	probable membrane protein b2001	793	84	100	probable membrane protein b2001
972	104	FIG00639908: hypothetical protein	794	84	100	FIG00639908: hypothetical protein
973	104	Putative cytoplasmic protein	795	84	100	Putative cytoplasmic protein
974	104	FIG00638146: hypothetical protein	796	84	100	FIG00638146: hypothetical protein
975	105	Mobile element protein	400	64	96.18	Mobile element protein
976	105	Mobile element protein			0
977	105	Mobile element protein	702	77	31.47	Mobile element protein
978	105	hypothetical protein			0
979	105	Mobile element protein	93	10	100	Mobile element protein
980	105	Mobile element protein	306	55	100	Mobile element protein
981	105	Mobile element protein			0
982	105	hypothetical protein			0
983	105	Mobile element protein	392	64	78.72	Mobile element protein
984	105	IS, phage, Tn; Transposon-related functions	298	52	95.83	Mobile element protein
985	105	Mobile element protein	108	11	92.68	Mobile element protein
986	105	hypothetical protein			0
987	105	conserved hypothetical protein			0
988	105	hypothetical protein			0
989	106	PmgB	824	87	100	PmgB
990	106	Tub	825	87	100	Tub
991	106	PmgC	826	87	100	PmgC
992	106	Putative membrane protein	827	87	100	Putative membrane protein
993	106	Putative outer membrane lipoprotein	828	87	100	Putative outer membrane lipoprotein
994	106	hypothetical protein			0
995	106	KilA protein	829	87	100	KilA protein
996	106	KilA	830	87	100	KilA
997	106	hypothetical protein	831	87	100	hypothetical protein
998	106	RepL protein	832	87	100	RepL protein
999	106	hypothetical protein	833	87	100	hypothetical protein
1000	106	MokW protein	834	87	100	MokW protein
1001	106	Mobile element protein			0
